# Supplementary material for: High-throughput sequencing of EcoWI restriction fragments maps the genome-wide landscape of phosphorothioate modification at base resolution
Source: PLoS Genet. 2022 Sep 19;18(9):e1010389. doi: 10.1371/journal.pgen.1010389 (PMC9521924; doi:10.1371/journal.pgen.1010389)
Supplement: S1 Table — (ZIP) [file pgen.1010389.s007.zip]

Archive with 2 entries (2 files):
- Supplementary Table S1-SenC87.modification
- __MACOSX/._Supplementary Table S1-SenC87.modification
