# Supplementary material for: High-throughput sequencing of EcoWI restriction fragments maps the genome-wide landscape of phosphorothioate modification at base resolution
Source: PLoS Genet. 2022 Sep 19;18(9):e1010389. doi: 10.1371/journal.pgen.1010389 (PMC9521924; doi:10.1371/journal.pgen.1010389)
Supplement: S2 Table — This file can be open using any free text editors. (SITES) [file pgen.1010389.s008.sites]

5977	GAAC
6550	GAAC
8189	GTTC
9522	GTTC
10512	GAAC
11588	GAAC
12892	GAAC
14166	GTTC
14307	GTTC
14916	GTTC
16510	GAAC
17671	GAAC
18652	GAAC
20706	GAAC
22034	GTTC
23587	GAAC
24363	GAAC
25170	GTTC
26437	GTTC
27030	other
27037	GAAC
28617	GAAC
29222	GTTC
31046	GAAC
31931	GTTC
33414	GAAC
36995	GTTC
38018	GAAC
38808	GAAC
39546	GTTC
40665	GTTC
41806	GTTC
42623	GAAC
42937	GAAC
44034	GTTC
44761	GTTC
46189	GAAC
47457;47472	GTTC;GTTC
48787	GAAC
50180	GTTC
50450	GAAC
51726	GAAC
52855	GTTC
54541	GTTC
55376	GTTC
56360	GTTC
58057	GAAC
59691	GAAC
60838	GTTC
61814	GTTC
62497	GAAC
65028	GAAC
66527	GTTC
67648	GAAC
68400	GTTC
69382	GTTC
70967	GAAC
72569	GTTC
72798	GAAC
73751	GAAC
75117	GAAC
76206	GAAC
76798	GTTC
79467	GTTC
80423	GAAC
82090	GAAC
83372	GAAC
84858	GAAC
86848	GTTC
88184	GTTC
89258	GAAC
90374	GTTC
92276	GAAC
93901	GTTC
95515	GAAC
96220	GTTC
96895	GTTC
97302	GTTC
98808	GAAC
99451	GTTC
100430	GTTC
101488	GAAC
102286	GAAC
102703	GTTC
103487	other
104143	GTTC
105320	GTTC
106055	GTTC
107315	GTTC
108136	GAAC
109980	GTTC
110412	GAAC
110758	GAAC
111565	GAAC
112306	GAAC
113730	GTTC
115718	GTTC
116669	GTTC
117984	GTTC
117996	other
118838	GTTC
119656	GAAC
121229	GTTC
122650	GAAC
123185	GTTC
125540	GTTC
127344	GAAC
129064	GTTC
130985	GTTC
132476	GTTC
134693	GAAC
136083	GAAC
136927	GTTC
137610	GTTC
139354	GTTC
139820	GAAC
141092	GTTC
141417	GAAC
142819	GTTC
144046	GTTC
145535	GAAC
146187	GTTC
147560	other
147578	other
148531	GAAC
150389	GTTC
151869	GAAC
153102	GAAC
155744	GAAC
156971	GAAC
157880	GAAC
159172	GTTC
160458	GAAC
162959	GAAC
164560	GTTC
165844	GAAC
167402	GAAC
167852	GTTC
169011	GAAC
170027	GTTC
170711	GAAC
173161	GAAC
174725	GAAC
176708	GAAC
178368	GAAC
179512	GTTC
180249	GTTC
181841	GAAC
183471	GAAC
184886	GTTC
186275	GAAC
187688	GAAC
188700	GTTC
190424	GAAC
191638	GTTC
193253	GAAC
194212	GAAC
195697	GAAC
196574	GAAC
197234	GTTC
198320	GAAC
199419	GTTC
200518	GAAC
201999	GTTC
201999;202018	GTTC;GTTC
203373	GAAC
204468;204485	GAAC;GTTC
204485	GTTC
205118	GAAC
205678	GAAC
206654	GTTC
207495	GAAC
208659	GTTC
208671	other
209815	GAAC
210603	GAAC
212015	GAAC
214044	GAAC
214905	GTTC
215504	GAAC
216688	GTTC
219127	GTTC
220870	GAAC
221871	GAAC
222885	GAAC
223957	GAAC
226008	GAAC
226990	GAAC
228378	GAAC
228864	GTTC
230773	GAAC
231276	GAAC
233151	GAAC
234192	GAAC
234468	GTTC
234791	GTTC
237448	GTTC
238231	GAAC
239099	GTTC
240570	GTTC
241488	GTTC
243464	GAAC
245468	GTTC
248287	GTTC
250168	GAAC
250771	GAAC
251605	GAAC
252042	GAAC
252559	GTTC
254914	GAAC
256635	GTTC
258171	GTTC
259232	GTTC
260454	GTTC
260530	GTTC
260890;260907	GTTC;GTTC
261691	GTTC
263264	GTTC
264534	GAAC
265917	GTTC
266566	GTTC
268318	GTTC
269950	GTTC
271354	GAAC
272776	GTTC
274243	GTTC
275341	GTTC
275993	GAAC
277836;277851	GAAC;GAAC
277851	GAAC
278945	GTTC
279382	GAAC
280883	other
282023	GTTC
282483	GAAC
284111	GTTC
284943	GAAC
285405	GTTC
286340	GAAC
288245	GTTC
288746	GAAC
290032	GAAC
290846	GTTC
292445	GAAC
293589	other
293606	other
294582	GTTC
295025	GAAC
296311	GTTC
297211	GAAC
297768	GAAC
298895	GTTC
299367	GAAC
300323	GAAC
301497	GAAC
301971	GAAC
303771	GAAC
304841	GAAC
306257	GAAC
306693	GTTC
306705	other
308729	GAAC
309880	GTTC
310219	GTTC
310345	other
310767	GAAC
311682	GAAC
313625	GTTC
314969	GAAC
316494	GTTC
317970	GAAC
318508	GTTC
320059	GAAC
321664	GAAC
322447	GTTC
323445	GAAC
324787	GTTC
324973	GTTC
326183	GTTC
327123	GAAC
328584	GTTC
329610	GTTC
331143	GTTC
332358	GAAC
333117	GTTC
334813	GTTC
335685	GTTC
336360	GAAC
337611	GAAC
339102	GAAC
340048	GAAC
341486	GAAC
343572	GAAC
344752	GTTC
346341	GTTC
348745	GTTC
350020	GTTC
350458	GTTC
350892	GAAC
352387	GAAC
352768	GTTC
353578	GAAC
354015	GAAC
354617	GAAC
355449	GTTC
356124	GAAC
356381	GAAC
356381;356398	GAAC;GAAC
357316	GTTC
357798	GAAC
358948	GAAC
361295	GAAC
362298	GAAC
363130	GTTC
363934	GAAC
364405	GAAC
365458	GTTC
366618	GAAC
367439	GAAC
368007	GAAC
368170	GTTC
368981	GAAC
369908	GAAC
371163	GTTC
372640	GTTC
374221	GTTC
376490	GTTC
377785	GAAC
379160	GAAC
380464	GAAC
382248	other
382265	other
383065	GAAC
384297	GTTC
386064	GAAC
387770	GTTC
389157	GAAC
390725	GAAC
391841	GAAC
393277	GTTC
394376	GAAC
395540	GTTC
396438	GAAC
397620	GAAC
398031	GTTC
398792	GAAC
400789	GAAC
401320	GTTC
402457	GAAC
403652	GAAC
404544	GTTC
405674	GAAC
406542	GAAC
407131	GTTC
408382	GTTC
409422	GTTC
410610	GAAC
411738	GAAC
413202	GTTC
414621	GTTC
416136	GAAC
416843	GTTC
417989	GAAC
418945	GTTC
420151	GTTC
421867	GTTC
423684	GTTC
424954	GTTC
425308	GAAC
425589	GTTC
426650	GTTC
427380	GTTC
428517	GAAC
430221	GAAC
431237	GTTC
432252	GAAC
433229	GAAC
434169	GAAC
434930	GTTC
436273	GAAC
437541	GTTC
439297	GAAC
440548	GTTC
442081	GAAC
442821	GTTC
443163	GTTC
444786	GTTC
445366	GTTC
445951	GTTC
447788	GTTC
448856	GAAC
450161	GAAC
451126	GTTC
452299	GTTC
453840	GAAC
455284	GAAC
456534	GAAC
457932	GAAC
459082	GTTC
460349	GAAC
461922	GAAC
462891	GAAC
463937	GTTC
464689	GAAC
466466	GAAC
467845	GTTC
469993	other
470010	other
470521	GTTC
471492	GAAC
471832	GTTC
472881	GAAC
474000	GAAC
475203	GAAC
476319	GTTC
476946	GTTC
476958	other
478409	GAAC
479102	GTTC
479861	GTTC
480709	GTTC
481547	GTTC
482355	GTTC
483280	GAAC
484469	GAAC
486575	GAAC
488161	GTTC
488667	GAAC
489904	GTTC
490713	GTTC
491038	GTTC
491407	GAAC
492237	GAAC
492816	GAAC
494428	GAAC
495053	GTTC
496298;496315	GAAC;GAAC
496315	GAAC
497112	GAAC
498319	GTTC
500211	GAAC
501222	GAAC
502256	GAAC
503238	GAAC
504790	GAAC
506419	GAAC
508377	GTTC
508834	GAAC
510115	GAAC
513540	GTTC
514397	GTTC
516427	GTTC
517852	GTTC
518556	other
518573	other
519242	GAAC
520318	GAAC
521521	GAAC
522991	GAAC
524263;524282	GTTC;GTTC
526030	GAAC
526864	GAAC
528117	GAAC
531645	GAAC
533701;533718	GAAC;GAAC
533718	GAAC
534969	GAAC
535670	GTTC
537167	GAAC
537943	GAAC
538490	GTTC
538968	GTTC
540402	GAAC
541804	GTTC
542903	GAAC
544373	GTTC
544927	GAAC
545109	GTTC
545136	GTTC
546609	GAAC
546609;546626	GAAC;GTTC
547203	GAAC
548365	GAAC
548686	GTTC
550791	GAAC
551600	GTTC
553214	GAAC
554439	GTTC
555407	GTTC
556511	GTTC
557877	GAAC
559253	GAAC
560198	GAAC
562139	GAAC
563129	GAAC
563696	GTTC
565060	GAAC
565903	GTTC
568202	GAAC
569338	GTTC
570133	GAAC
571501	GTTC
573003	GTTC
574040	GAAC
576013	GTTC
578105	GTTC
579027	GAAC
580644	GAAC
580839	GTTC
581399	GTTC
582762	GTTC
583718	GAAC
584664	GAAC
585466	GAAC
586333	GTTC
587297	GTTC
589110	GAAC
590600	GAAC
590643	GAAC
592557	GAAC
593296	GTTC
594998	GTTC
596114	GAAC
598142	GTTC
599025	GTTC
599282	GAAC
599908	GTTC
600497	GTTC
602304	GAAC
603120	GAAC
604595	GTTC
606572	GTTC
607943	GAAC
609410	GAAC
610540	GTTC
611191	GTTC
613042	GAAC
613859	GAAC
615262	GAAC
617564	GTTC
618951	GAAC
620157	GTTC
620157;620174	GTTC;GTTC
622370	GTTC
623768	GTTC
625166	GTTC
626182	GTTC
628747	GAAC
629750	GAAC
630485	GAAC
631401	GAAC
631876	GAAC
633286	GAAC
634151	GAAC
634610	GAAC
635847	GTTC
638539	GTTC
639612	GAAC
640448	GAAC
641264	GTTC
641604	GTTC
642366	GTTC
643145	GAAC
644193	GAAC
645433	GAAC
647662	GAAC
649629	GAAC
650894	GTTC
651752	GTTC
653134	GTTC
653892	GAAC
655742	GAAC
656268	GTTC
657286	GAAC
658611	GAAC
660104	GTTC
660620	GTTC
662497	GAAC
663681	GTTC
665297	GAAC
666778	GTTC
668093	GAAC
669995	GTTC
670915	GTTC
672206	GTTC
673648	GTTC
676113	GAAC
677150	GTTC
678020	GTTC
679048	GAAC
680831	GTTC
682054	GTTC
682744	GTTC
683684	GTTC
685341	GAAC
686430	GTTC
687379	GAAC
689252	GAAC
690489	GAAC
691516	GAAC
692780	GAAC
694114	GAAC
696348	GTTC
697642	GTTC
699006	GAAC
699715	GTTC
700629	GTTC
701260	GAAC
701965	GAAC
702402	GAAC
703968	GAAC
706299	GTTC
707411	GTTC
708113	GAAC
709859	GAAC
710893	GTTC
712278	GTTC
713081	other
713088	GAAC
715722	GTTC
717474	GTTC
719215	GTTC
720054	GTTC
721071	GAAC
721977	GTTC
722200	GAAC
722939	GAAC
723680;723697	GAAC;GTTC
723697	GTTC
724281	GAAC
724951	GTTC
726208	GAAC
727134	GAAC
728303	GAAC
729561	GTTC
731099	GTTC
732363	GTTC
732727	GTTC
733793	GTTC
735476	GTTC
737365	GAAC
738857	GTTC
739359	GTTC
740837	GTTC
741898	GTTC
742387	GTTC
743284	GAAC
744173	GTTC
745619	GAAC
746784	GTTC
748138	GAAC
749845	GAAC
750193	GTTC
751776	GAAC
753383	GAAC
754441	GTTC
755590	GTTC
759075	GAAC
759971	GAAC
760394	GTTC
761217	GAAC
762120	GTTC
763018	GTTC
763805	GTTC
764575	GAAC
765761	GTTC
767182	GTTC
769567	GAAC
770942	GTTC
771970	GAAC
772720	GTTC
773264	GTTC
773584	GTTC
774519	GTTC
775610;775625	GAAC;GAAC
776423	GAAC
777725	GTTC
778522	GTTC
779411	GAAC
780683	GTTC
782496	GTTC
782769	GTTC
784012	GTTC
784692	GAAC
785216	GTTC
786447	GTTC
786977	GTTC
787481	GAAC
788212	GAAC
790184	GAAC
791967	GTTC
792994	GTTC
793733	GTTC
794939	GAAC
796098	other
796502	GAAC
797297	GAAC
798365	GTTC
799127	GAAC
799638	GAAC
800403	GAAC
801086	GAAC
802560	GAAC
804116	GTTC
806004	GAAC
807404	GTTC
809281	GAAC
810364	GTTC
811141	GAAC
812281	GTTC
813505	GTTC
814349	GTTC
815584	GAAC
816156	GTTC
816923	GAAC
818502	GTTC
820333	GTTC
821197	GTTC
821949	GTTC
822588	GTTC
823396	GAAC
824188	GAAC
825812	GTTC
826852	GTTC
827891	GAAC
828877	GAAC
830475	GAAC
831682	GAAC
832806	GTTC
834012	GAAC
835124	GTTC
836784	GTTC
838009	GTTC
839395	GTTC
840705	GTTC
841224	GAAC
842166	GTTC
842792	GAAC
843924	GTTC
845262	GAAC
846533	GTTC
848409	GAAC
849633	GTTC
851242	GTTC
852209	GTTC
853296	GAAC
854677	GTTC
855626	GAAC
856732	GAAC
858541	GTTC
859636	GTTC
861025	GAAC
862408	GTTC
862408;862425	GTTC;GTTC
864038	GTTC
864517	GTTC
865675	GTTC
866306	GAAC
868218	GAAC
869012;869031	GTTC;GAAC
869866	GTTC
871035	GAAC
872211	GTTC
873506	GAAC
874498	GAAC
875263	GTTC
876456	GAAC
878081	GTTC
878862	GAAC
879662	GTTC
881164	GAAC
882063	GAAC
882717	GAAC
883798;883813	GAAC;GAAC
883813	GAAC
884314	GTTC
885574	GTTC
885989	GAAC
886617	GAAC
887586	GTTC
888933	GAAC
889987	GAAC
891142	GAAC
893109	GTTC
893742	GAAC
894200	GTTC
894557	GTTC
895886	GAAC
896806	GTTC
897850	GTTC
899105	GTTC
901787	GAAC
902773	GAAC
903354	GTTC
905086	GAAC
906269	GTTC
906790	GAAC
907397	GAAC
907854	GAAC
909312	GTTC
909838	GAAC
910622	GTTC
910661	GAAC
912080	GTTC
912709	GAAC
913053	GTTC
914062	GAAC
914551	GAAC
915195	GAAC
916749	GTTC
918105	GTTC
918703	GAAC
919550	GTTC
920071	GAAC
921871	GTTC
923595	GAAC
924686	GTTC
925710	GTTC
927435	GTTC
928534	GAAC
929979	GAAC
930825	GTTC
931356	GAAC
932459	GAAC
933464	GTTC
934939	GAAC
935715	GTTC
936735	GAAC
937537	GAAC
938233	GTTC
939357	GTTC
940840	other
940847	GAAC
942567	GAAC
943797	GAAC
944432	GTTC
944997	GAAC
945760	GAAC
946741	GTTC
947008	GTTC
947342	GAAC
948094	GAAC
949240	GAAC
950157	GAAC
951102	GAAC
951839	GAAC
952759	GTTC
953777	GAAC
955259	GTTC
956526	GAAC
957933	GAAC
959333	GTTC
961563	GTTC
962985	GAAC
964014	GAAC
964474	GAAC
965212	GAAC
966035	GTTC
966233	GAAC
967120	GAAC
967710	GAAC
968719	GTTC
970518	GTTC
972158	GAAC
972805	GTTC
974364	GTTC
975818	GTTC
977323	GAAC
979395	GAAC
980421	GAAC
981117	GTTC
982650	GTTC
984924	GAAC
987714	GAAC
989246	GAAC
990600	GTTC
991848	GAAC
993305	GAAC
994107	GAAC
995165	GAAC
996756	GAAC
997957	GAAC
998801	GTTC
1000751	GAAC
1001691	GTTC
1002907	GTTC
1003896	GTTC
1004986	GAAC
1006685	GTTC
1008606	GAAC
1009421	GAAC
1009421;1009440	GAAC;GTTC
1010964	GTTC
1011836	GAAC
1012680	GTTC
1013499	GAAC
1013853	GTTC
1014598	GAAC
1015349	GAAC
1016715	GTTC
1017702	GTTC
1019065	GTTC
1019424	GTTC
1021050	GAAC
1022122	GTTC
1022691	GAAC
1024091	GAAC
1024552	GAAC
1026239	GTTC
1027307	GTTC
1028170	GAAC
1030078	GTTC
1031198	GAAC
1032611	GAAC
1034730	GTTC
1035367	GTTC
1036482	GAAC
1037577	GTTC
1038524	GTTC
1039723	GAAC
1040382;1040399	GTTC;GAAC
1040399	GAAC
1042900	GTTC
1043487	GAAC
1044608	GAAC
1045582	GTTC
1046991	GAAC
1048219	GTTC
1050534	GAAC
1051490	GAAC
1052464	GTTC
1053430	GTTC
1054274	GTTC
1055501	GTTC
1056611	GAAC
1058223	GAAC
1060637	GTTC
1062426	GAAC
1064024	GTTC
1066068	GTTC
1067809	GTTC
1068994	other
1069011	other
1070855	GTTC
1072528	GTTC
1073965	GTTC
1075469	GAAC
1076870	GAAC
1077334	GTTC
1078225	GTTC
1079381	GTTC
1079786	GTTC
1081858	GTTC
1083792	GTTC
1084924	GAAC
1086443	GTTC
1088251	GTTC
1089298	GAAC
1090842	GTTC
1092483	GTTC
1093983	GAAC
1094806	GTTC
1096006	GTTC
1097065	GAAC
1098434	GTTC
1099511	GAAC
1101146	GAAC
1101896	GTTC
1103149	other
1103911	GAAC
1104476	GAAC
1105518	GTTC
1106677;1106694	GAAC;GAAC
1106694	GAAC
1108522	GAAC
1110069	GAAC
1110747	GTTC
1111750	GAAC
1113386	GAAC
1114663	GAAC
1116149	GAAC
1116952	GTTC
1118209	GTTC
1119258	GTTC
1120953	other
1120945;1120960	GTTC;GAAC
1120960	GAAC
1121587	GAAC
1122452	other
1123389	GAAC
1124244	GAAC
1125030	GAAC
1126447	GTTC
1127325	GTTC
1128832	GAAC
1129380	GTTC
1129807	GAAC
1130692	GAAC
1131340	GTTC
1132200;1132215	GTTC;GTTC
1132215	GTTC
1132581	GAAC
1133272	GAAC
1134340	GAAC
1136100	GTTC
1137227	GTTC
1138036	GAAC
1139046	GTTC
1140400	GAAC
1141948	GTTC
1144522	GTTC
1145407	GTTC
1146325	GAAC
1147464	GAAC
1148467	GAAC
1148983	GAAC
1150484	GAAC
1152431	GTTC
1154189	GTTC
1155662	GAAC
1156518	other
1156535	other
1157800	GTTC
1158697	GTTC
1159407	GTTC
1160819	GTTC
1161738	GAAC
1163609	GAAC
1165117	GTTC
1165767	GAAC
1168973	GAAC
1169964	GTTC
1172563	GAAC
1173818	GTTC
1175736	GTTC
1178147	GTTC
1178604	GTTC
1180010	GTTC
1181497	GTTC
1181777	GAAC
1183496	GAAC
1185104	GAAC
1186192	GAAC
1187339	GTTC
1187601	GTTC
1188328	GTTC
1189391	GTTC
1191011	GTTC
1191828	GAAC
1193095	GAAC
1195162	GAAC
1196600	GTTC
1196907	GTTC
1198097	GAAC
1198635	GAAC
1199927	GAAC
1201087	GTTC
1201400	GAAC
1201922	GAAC
1202503	GTTC
1203365	GAAC
1205151	GTTC
1206610	GTTC
1207266	GTTC
1208685	GTTC
1209992	GAAC
1210653	GAAC
1211865	GAAC
1213559	GAAC
1215214	GTTC
1217330	GAAC
1218600	GAAC
1219593	GAAC
1220977	GAAC
1222102	GAAC
1223838	GTTC
1224681	GTTC
1225146	GTTC
1226656	GAAC
1227647	GTTC
1229578	GTTC
1230558	GTTC
1230918	GAAC
1232199	other
1232852	other
1233414	GTTC
1234653	GAAC
1235634	GTTC
1236955	GAAC
1238556	GTTC
1239107	GTTC
1239715	GAAC
1240924	GTTC
1241257	GAAC
1243044	other
1243061	other
1244276	GAAC
1245628	GAAC
1247575	GAAC
1248688	GAAC
1249735	GTTC
1250810	GAAC
1251956	GAAC
1253014	GAAC
1254803	GAAC
1256223	GTTC
1257884	GAAC
1259072;1259087	GTTC;GTTC
1259087	GTTC
1259972	GTTC
1261023	GAAC
1262001	GAAC
1262768	GTTC
1263344	GTTC
1263949	GTTC
1265195	GTTC
1266028	GAAC
1266706	GTTC
1267697	GTTC
1268350	GAAC
1269894	GTTC
1270291	GAAC
1271530	GTTC
1273218	GAAC
1274611	GAAC
1275858	GAAC
1276628	GTTC
1278802	GTTC
1280081	GAAC
1280120	GTTC
1280506	GTTC
1280529	GAAC
1281305	GAAC
1281803	GTTC
1283822	GTTC
1284422	GAAC
1285082	GTTC
1285531	GAAC
1285916	GTTC
1287002	GAAC
1288158	GAAC
1290313	GAAC
1290831	GTTC
1294592	GAAC
1296799	GAAC
1298032	GTTC
1298786	other
1300074	GAAC
1300370	GAAC
1301419	GAAC
1303322	GTTC
1303322;1303341	GTTC;GAAC
1305281	GAAC
1305842	GTTC
1306033	GAAC
1306997	GTTC
1308033	GTTC
1309156	GTTC
1309876	GTTC
1310605	GTTC
1311495	GTTC
1312460	GTTC
1314180	GAAC
1315783	GTTC
1316660	GTTC
1316968	GAAC
1318097	GAAC
1318730	GAAC
1320033	GAAC
1322447	GAAC
1323908	GAAC
1325205	GAAC
1326398	other
1326415	other
1327413	GAAC
1328755	GTTC
1331088	GAAC
1332211	GAAC
1333265	GTTC
1334671	GAAC
1334977	GTTC
1334977;1334996	GTTC;GAAC
1335924	GTTC
1337182	GAAC
1338162	GAAC
1338672	GAAC
1339284	GAAC
1340704	GAAC
1342294	GAAC
1343320	GAAC
1343898	GTTC
1345426	GTTC
1346973	GAAC
1349446	GAAC
1350922	GTTC
1352401	GAAC
1353684	GAAC
1354762	GAAC
1355272	GTTC
1356796	GAAC
1358086	GTTC
1359687	GAAC
1362172	GTTC
1363874	GTTC
1364775	GAAC
1366408	GAAC
1367828	GAAC
1369779	GAAC
1370259	GTTC
1371076	GTTC
1372161	GTTC
1372879	GTTC
1373493	GTTC
1374692	GTTC
1376033	GAAC
1377308	GTTC
1379126	GTTC
1379955	GAAC
1380612	GTTC
1381100	GTTC
1382286	GAAC
1383773	GAAC
1385035	GAAC
1385864	GTTC
1387286	GTTC
1387744	GAAC
1389014	GTTC
1389762	GTTC
1390258	GAAC
1390361	GAAC
1390430	GAAC
1391295	GTTC
1392041	GTTC
1393331	GAAC
1394721	GTTC
1395605	GAAC
1396896	GTTC
1397373	GAAC
1398920	GAAC
1399531	GAAC
1400554	GTTC
1401604	GTTC
1402668	GAAC
1404761	GTTC
1406132	GAAC
1407014	GTTC
1408735	GTTC
1409335	GTTC
1411017	GAAC
1411497	GAAC
1412912	GAAC
1414290	GTTC
1416000	GAAC
1417955	GTTC
1418760	GTTC
1419542	GTTC
1420078	GTTC
1420472	GTTC
1421160	GTTC
1422497	GTTC
1423618	GTTC
1425059	GTTC
1426056	GTTC
1426514	GTTC
1428311	GTTC
1429607	GAAC
1430515	GAAC
1431396	GTTC
1432098	GAAC
1433188	GAAC
1433300	GAAC
1434058	GAAC
1434959	GAAC
1435706	GTTC
1436313	GAAC
1437963	GAAC
1438251	GTTC
1439003	GTTC
1440068	GTTC
1441059	GAAC
1441941	GTTC
1443838	GAAC
1444953	GTTC
1445709	GAAC
1447120	GTTC
1449051	GAAC
1450520	GTTC
1451551	GTTC
1453255	GAAC
1454396	GAAC
1455989	GTTC
1457032	GTTC
1457817	GTTC
1458704	GTTC
1459870	GTTC
1461760	GTTC
1462936	GAAC
1465156	GAAC
1466508	GAAC
1467513	GTTC
1468910	GAAC
1470824	GTTC
1471358	GAAC
1472240	GTTC
1473392	GTTC
1474282	GAAC
1475272	GTTC
1475688	GTTC
1477024	GAAC
1478129	GTTC
1479121	GAAC
1479821	GTTC
1481295	GAAC
1482446	GAAC
1483591	GAAC
1484519	GTTC
1485917	GTTC
1487831	GAAC
1488639	GTTC
1490707	GTTC
1491704	GAAC
1492379	GTTC
1492903	GAAC
1494299	GTTC
1496711	GAAC
1498208	GTTC
1499284	GAAC
1501257	GAAC
1502295	GAAC
1503661	GTTC
1505618	GAAC
1506622	GTTC
1508078	GTTC
1508853	GTTC
1509663	GTTC
1511138	GTTC
1512101	GAAC
1512582	other
1512599	other
1513992	GAAC
1515743	GTTC
1517268	GTTC
1518320	GTTC
1519679	GAAC
1521543	GTTC
1523273	GAAC
1524393	GTTC
1526024	GAAC
1527255	GTTC
1528084	GAAC
1529210	GTTC
1531138	GAAC
1531774	GAAC
1532732	GAAC
1534370	GTTC
1535461	GAAC
1537080	GTTC
1538705	GAAC
1540351	GAAC
1541075	GTTC
1542393	GAAC
1543406	GAAC
1545028	GAAC
1546631	GTTC
1547987	GTTC
1548780	GAAC
1549975	GAAC
1552231	GAAC
1553592	GAAC
1553983	GAAC
1554809	GAAC
1555974	GTTC
1557102	GAAC
1557585	GAAC
1559188	GAAC
1559843	GAAC
1561057	GAAC
1562748	GAAC
1563606	GTTC
1565534	GTTC
1566982	GTTC
1568828	GAAC
1570673	GAAC
1572648	GAAC
1575583	GTTC
1577075	GTTC
1579411	GTTC
1580698	GTTC
1582313	GTTC
1583480	GTTC
1584502	GTTC
1585479	GTTC
1586460	GTTC
1586469	GTTC
1586885	GAAC
1587599	GTTC
1587893	GAAC
1588185	GAAC
1589118	GTTC
1589994	GTTC
1590729	GTTC
1591696	GTTC
1592279	GTTC
1594096	GAAC
1596340	GAAC
1598157	GTTC
1599266	GAAC
1600676	GAAC
1601543	GAAC
1602707	GAAC
1604246	GAAC
1605368	GAAC
1606344	GAAC
1607433	GTTC
1608686	GAAC
1609566	GAAC
1610039	GTTC
1610986	GAAC
1612418	GAAC
1613337	GAAC
1614877	GAAC
1615498	GTTC
1616192	GTTC
1617298	GAAC
1618429	GAAC
1619443	GAAC
1620049	GAAC
1621583	GAAC
1623281	GAAC
1624311	GAAC
1625866;1625883	GAAC;GTTC
1627574	GTTC
1629042	GTTC
1630509	GAAC
1631978	GAAC
1633485	GTTC
1634953	GAAC
1637415	GTTC
1638453	GTTC
1640015	GTTC
1641311	GAAC
1642624	GTTC
1644639;1644654	GTTC;GTTC
1644654	GTTC
1645711	GTTC
1647029	GTTC
1650072	GAAC
1651033	GAAC
1653209	GTTC
1654384	GTTC
1655458	GAAC
1656582	GAAC
1658170	GTTC
1658984	GTTC
1659600	GTTC
1660284	GTTC
1661015	GAAC
1661308	GTTC
1662434	GTTC
1662921	GAAC
1664163;1664180	GAAC;GTTC
1665360	GTTC
1666999	GAAC
1668107	GTTC
1669366	GTTC
1670608	GTTC
1671433	GTTC
1671773	GAAC
1672476	GAAC
1673238	GTTC
1674641	GAAC
1675909	GAAC
1677240	GAAC
1678824	GAAC
1679973	GAAC
1681385	GTTC
1682019	GTTC
1688186	GTTC
1689038	GTTC
1690104;1690121	GTTC;GTTC
1690121	GTTC
1691667	GTTC
1692693	GAAC
1693601	GAAC
1695629	GAAC
1697293	GTTC
1697836	GTTC
1698861	other
1698878	other
1700344	GAAC
1701072	GTTC
1701852	GTTC
1702531	GAAC
1702620	GAAC
1703338	GAAC
1704415	GTTC
1706208	GTTC
1707023;1707038	GAAC;GAAC
1707632	GTTC
1709576	GAAC
1710954	GAAC
1711879	GTTC
1712542	GAAC
1713126	GAAC
1714113	GAAC
1715626	GTTC
1717033	GAAC
1718828	GAAC
1721652	GAAC
1723440	GAAC
1724710	GTTC
1726037	GAAC
1726931	GTTC
1727853	GAAC
1728985	GAAC
1730198	GTTC
1730861	GTTC
1732031	GTTC
1733405	GTTC
1734484	GAAC
1735513	GAAC
1736865	GAAC
1738341	GTTC
1739190	GTTC
1739697	GTTC
1740879	GAAC
1742487	GAAC
1743589	GAAC
1745215	GAAC
1746454	GAAC
1748424	GTTC
1749181	GTTC
1750259	GTTC
1751096	GTTC
1751851	GAAC
1752868	GAAC
1753967	GAAC
1754991	GAAC
1756068	GTTC
1756980	GTTC
1757883	GAAC
1760115	GAAC
1761616	GTTC
1762981	GTTC
1763751	GAAC
1765835	GTTC
1766859	GTTC
1767658	GAAC
1768009	GTTC
1769112	GAAC
1769526	GAAC
1770411	GAAC
1770874	GTTC
1773232	GTTC
1774046	GTTC
1774693	GTTC
1775230	GAAC
1776504	GAAC
1778211	GAAC
1779878	GTTC
1780654	GTTC
1780912	GTTC
1782187	GAAC
1783320	GTTC
1784669	GTTC
1785894	GAAC
1786593	GAAC
1787181	GAAC
1788646	GAAC
1790330	GAAC
1791053	GAAC
1791626	GAAC
1792534	GTTC
1792864;1792881	GAAC;GTTC
1792881	GTTC
1793951	GTTC
1794799	GAAC
1796052	GAAC
1796994	GTTC
1798012	GTTC
1799266	GTTC
1800701	GAAC
1801588	GAAC
1802909	GAAC
1805109	GTTC
1806936	GTTC
1808594	GTTC
1809652	GTTC
1811665	GTTC
1811665;1811684	GTTC;GAAC
1812739;1812754	GTTC;GAAC
1812754	GAAC
1814116	GTTC
1815446	GTTC
1818329	GTTC
1818881	GAAC
1819706	GAAC
1821237	GAAC
1822914	GAAC
1824373	GAAC
1825323	GTTC
1826235	GAAC
1827482	GAAC
1828802	GAAC
1829883	GTTC
1830762	GAAC
1831878	GTTC
1831878;1831897	GTTC;GAAC
1833304	GTTC
1833994	GAAC
1834426	GTTC
1834899	GAAC
1836813	GTTC
1837775	GTTC
1838116	GAAC
1838573	GAAC
1839062	GTTC
1840347	GTTC
1841224	GTTC
1842037	GAAC
1843281	GAAC
1843759	GAAC
1845165	GTTC
1846202	GTTC
1847982	GAAC
1849366	GAAC
1850600	GTTC
1853129	GTTC
1853745	GAAC
1854857	GTTC
1856090	GAAC
1857436	GTTC
1857934	GAAC
1858650	GAAC
1860732	GTTC
1861961	GTTC
1862875	GTTC
1863855	GAAC
1865028	GTTC
1866165	GAAC
1867519	GAAC
1868247	GAAC
1868807	GAAC
1869680	GAAC
1870549	GTTC
1871464	GTTC
1872600	GAAC
1873632	GAAC
1873788	GAAC
1874673	GAAC
1875231	GTTC
1877003	GAAC
1878496	GTTC
1880106	GTTC
1881244	other
1883012	GAAC
1883941	GAAC
1885677	GTTC
1886660	GTTC
1888356	GAAC
1889472	GTTC
1890861	GAAC
1891798	GAAC
1892571	GAAC
1893604	GTTC
1894863	GTTC
1896057	GTTC
1897416	GTTC
1899334	GAAC
1901106	GAAC
1902738	GAAC
1903519	GAAC
1904143	GTTC
1905431	GAAC
1907738	GTTC
1908729	GTTC
1909710	GAAC
1910889	GAAC
1912115	GAAC
1913122	GAAC
1914189	GTTC
1915266	GAAC
1916908	GTTC
1918456	GAAC
1919811	GAAC
1921726	GAAC
1922147	GAAC
1923996	GAAC
1925324	GAAC
1926588	GAAC
1927974	GAAC
1929273	GTTC
1931295	GAAC
1932768	GAAC
1934110	GAAC
1934502	GAAC
1935328	GTTC
1936046	GTTC
1937123	GTTC
1938868	GAAC
1940264	GTTC
1941771	GAAC
1943069	GAAC
1944479	GAAC
1946568	GAAC
1947409	GTTC
1948957	GAAC
1949774	GTTC
1949891	GTTC
1950178	GAAC
1950976	GAAC
1951823	GTTC
1952896	GAAC
1954144	GTTC
1955026	GTTC
1955351	GAAC
1956575	GTTC
1957443	GAAC
1958815	GTTC
1959691	GAAC
1960533	GTTC
1962194	GAAC
1963971	GTTC
1964831	GTTC
1966082	GTTC
1967207	GTTC
1967863	GAAC
1967863;1967880	GAAC;GAAC
1968551	GAAC
1969897	GAAC
1971610	GTTC
1972947	GAAC
1974559	GTTC
1975700	GAAC
1976664	GTTC
1977933	GTTC
1979055	GTTC
1980971	GAAC
1982148	GTTC
1983418	GTTC
1984475	GAAC
1985452	GAAC
1987291	GAAC
1988866	GTTC
1989977	GTTC
1991400	GTTC
1992921	GAAC
1994125	GTTC
1995443	GAAC
1996645	GTTC
1997731	GTTC
1998235	GTTC
1999619	GAAC
2001625	GAAC
2002544	GAAC
2004118	GTTC
2005439	GAAC
2006465	GTTC
2007125	GTTC
2008696	GTTC
2010030	GAAC
2010664	GTTC
2011529	GTTC
2012968	GAAC
2014498	GAAC
2015005	GAAC
2016110	GTTC
2016535	GTTC
2017516	GAAC
2019012	GAAC
2019753	GAAC
2020655	GTTC
2022296	GAAC
2024231	GTTC
2025254	GAAC
2025618	GTTC
2026278	GAAC
2027373	GTTC
2028284;2028301	GAAC;GAAC
2028301	GAAC
2028974	GTTC
2029595	GTTC
2031123	GTTC
2032118	GAAC
2033139	GTTC
2034672	GTTC
2035978	GTTC
2037532	GTTC
2038949	GTTC
2040086	GTTC
2041785	GTTC
2042501	GAAC
2043573	GAAC
2044735	GAAC
2046650	GTTC
2047270	GAAC
2048515	GTTC
2049020	GTTC
2050002	GAAC
2051191	GAAC
2052504	GTTC
2053688	GTTC
2054985	GAAC
2055766	GTTC
2056792	GAAC
2058587	GAAC
2059702	GAAC
2060337	GTTC
2061536	GAAC
2061899	GAAC
2063672	GAAC
2064465	GTTC
2066371	GAAC
2067726	GTTC
2068984	GAAC
2069918	GTTC
2070990	GTTC
2071524	GAAC
2071892	GTTC
2073784	GAAC
2075053	GTTC
2076155	GTTC
2079393	GTTC
2080210	GAAC
2081534	GAAC
2083206	GTTC
2083206;2083223	GTTC;GAAC
2083918	GAAC
2085169	GAAC
2086272	GTTC
2087795	GTTC
2088973	GTTC
2090117	GTTC
2092383	GAAC
2093444	GTTC
2094042	GTTC
2095225	GTTC
2095898	GTTC
2097212	GTTC
2097961	GAAC
2099653	GAAC
2100428	GAAC
2101964	GTTC
2104659	GTTC
2106622	GAAC
2107997	GAAC
2109251	GTTC
2110092	GTTC
2111134	GAAC
2112568	GAAC
2113071	GAAC
2113872	GTTC
2115252	GAAC
2117278	GAAC
2119111	GTTC
2120321	GAAC
2121790	GTTC
2122632	GTTC
2123836	GTTC
2125592	GAAC
2126817	GAAC
2128358	GTTC
2129285	GTTC
2130128	GTTC
2131329	GAAC
2132769	GTTC
2134339	GAAC
2134787	GAAC
2135843	GAAC
2137114	GTTC
2138177	GAAC
2139277	GTTC
2140746	GTTC
2141919	GTTC
2143675	GTTC
2144985	GTTC
2146366	GAAC
2147428	GAAC
2148429	GTTC
2149090	GTTC
2150980	other
2150997	other
2151850	GTTC
2152660	GTTC
2153729	GTTC
2154831	GAAC
2155611	GAAC
2157202	GTTC
2158398	GTTC
2159968	GAAC
2160862	GTTC
2160891	other
2162274	GTTC
2163222	GTTC
2163560	GTTC
2164846	GTTC
2166296	GTTC
2167164	GAAC
2167805	GAAC
2169331	GAAC
2170664	GTTC
2171416	GTTC
2172234	GAAC
2173652	GAAC
2174447	GTTC
2175696	GTTC
2176981	GAAC
2178346	GAAC
2179588	GTTC
2180509	GTTC
2181404	GTTC
2182394	GTTC
2183706	GAAC
2183793	GTTC
2184521	GTTC
2185468	GAAC
2187485	GAAC
2188206	GTTC
2189249	GAAC
2190051	GTTC
2191133	GAAC
2191849	GTTC
2193590	GAAC
2193936	GAAC
2194286	GTTC
2194894	GTTC
2196209	GAAC
2197248	GAAC
2198593	GTTC
2199590	GTTC
2200472	GAAC
2202350	GTTC
2203121	GTTC
2205247;2205262	GAAC;GAAC
2206619	GAAC
2207455	GAAC
2209511	other
2209518	GAAC
2210355	GTTC
2211390	GAAC
2211875	GAAC
2212700	GTTC
2214138	GAAC
2214920	GTTC
2216508	GTTC
2217380	GTTC
2218292	GAAC
2218528	GAAC
2220054	GAAC
2221437	GAAC
2222225	GTTC
2224289	GTTC
2224813	GTTC
2225617	other
2227246	GAAC
2227861	GAAC
2228374	GTTC
2228818	GAAC
2229513	GTTC
2231420	GTTC
2232806	GTTC
2233697	GTTC
2234574	GTTC
2235590	GAAC
2236645	GAAC
2237761	GTTC
2239598	GAAC
2240908	GTTC
2242085	GAAC
2243157	GTTC
2243942	GTTC
2246227	GTTC
2246954	GAAC
2247452	GAAC
2248976	GTTC
2250715	GAAC
2251306	GAAC
2253080	GAAC
2254540	GTTC
2256242	GTTC
2258421	GTTC
2259484	GTTC
2260898	GTTC
2262188	GTTC
2263057	GTTC
2263762	GAAC
2264497	GTTC
2266324	GAAC
2267062	GAAC
2268185	GAAC
2269031	GAAC
2269932	GAAC
2270675	GAAC
2271923	GAAC
2273208	GTTC
2274908	GAAC
2276545	GTTC
2277500	GAAC
2277928	GTTC
2278759	GTTC
[truncated: 2,053 more rows]
