# Supplementary material for: High-throughput sequencing of EcoWI restriction fragments maps the genome-wide landscape of phosphorothioate modification at base resolution
Source: PLoS Genet. 2022 Sep 19;18(9):e1010389. doi: 10.1371/journal.pgen.1010389 (PMC9521924; doi:10.1371/journal.pgen.1010389)
Supplement: S4 Table — This is a.CSV file that can be open in any free text editors or Microsoft office. (CSV) [file pgen.1010389.s010.csv]

Organism	PT consensus motif
Pseudomonas fluorescens PfO-1	GGCC
Vibrio splendidus ZS139	GGCC
Enterovibrio calviensis 1F-230	GGCC
Geobacter uraniireducens Rf4	GGCC
Streptomyces lividans 1326	GGCC
Hahella chejuensis KCTC 2396	GATC
Halobellus limi JCM 16811	GATC
Halapricum salinum JCM 19729	GATC
Haloterrigena jeotgali A29	GATC
Natronorubrum bangense JCM 10635	GATC
Bermanella marisrubri RED65	GATC
Shewanella pealeana ATCC 700345	GAAC/GTTC
Escherichia coli B7A	GAAC/GTTC
Salmonella enterica cerovar Cerro 87	GAAC/GTTC
Vibrio tasmaniensis 1F-267	GAAC/GTTC
Vibrio cyclitrophicus ZF65	GAAC/GTTC
Vibrio crassostreae 9ZC77	GAAC/GTTC
Candidatus Pelagibacter ubique HTCC1002	GAAC/GTTC
Vibrio cyclitrophicus FF75	CCA
